# Supplementary material for: FRZB as a key molecule in abdominal aortic aneurysm progression affecting vascular integrity
Source: Biosci Rep. 2021 Jan 6;41(1):BSR20203204. doi: 10.1042/BSR20203204 (PMC7789806; doi:10.1042/BSR20203204)
Supplement: Supplementary Tables S1-S2 [file BSR-2020-3204_supp1.zip]

Archive with 2 entries (2 files):
- BSR-2020-3204_suppST1.xlsx
- BSR-2020-3204_suppST2.xlsx
