# Supplementary material for: FRZB as a key molecule in abdominal aortic aneurysm progression affecting vascular integrity
Source: Biosci Rep. 2021 Jan 6;41(1):BSR20203204. doi: 10.1042/BSR20203204 (PMC7789806; doi:10.1042/BSR20203204)
Supplement: Supplementary Tables S1-S2 [file BSR-2020-3204_supp1.zip › BSR-2020-3204_suppST1.xlsx]

## Sheet: GSE57691
Gene	d-test statistic	p-value	q-value	Normal avg.	AAA avg.
ABCB6	-6.17803	5.58726e-06	0.000184996	0.446315	-0.170983
ACAD9	-5.69376	2.78967e-05	0.0005323	0.16541	-0.208801
ACVR1	-6.52304	1.94167e-06	9.6449e-05	0.764609	-0.405382
ADO	-7.34292	2.37756e-07	4.17895e-05	0.470089	-0.398585
AHCYL1	-7.139	3.56633e-07	5.61997e-05	0.937174	-0.285988
AKR1C3	-7.01181	5.94389e-07	6.52569e-05	0.686838	-0.522522
ALKBH5	-6.54624	1.78317e-06	9.31309e-05	0.54739	-0.225608
ANKRD46	-6.79176	9.51022e-07	6.85939e-05	0.919616	-0.285925		FDR = 0.0005
APPL1	-5.88662	1.50182e-05	0.000359332	0.228224	-0.200438		n = 436
ARL16	-5.75695	2.2349e-05	0.000454938	0.463566	-0.322513
ARMC1	-5.80577	1.85449e-05	0.000400614	0.418351	-0.291564
ARMET	-5.77072	2.15565e-05	0.000446194	0.693044	-0.308332
ASCC1	-5.83411	1.70392e-05	0.000385484	0.597541	-0.204889
ATP5H	-6.20296	5.15137e-06	0.00017634	0.418811	-0.310956
ATP5I	-6.74071	1.10953e-06	7.45656e-05	0.231541	-0.193217
ATPBD1B	-6.62468	1.46616e-06	8.7585e-05	0.723738	-0.123908
AURKAIP1	-6.05951	8.08369e-06	0.000231611	0.55838	-0.130391
BBX	-7.06837	4.35885e-07	5.77382e-05	0.935843	-0.394526
BCL2L13	-6.11205	6.65716e-06	0.000202145	0.430332	-0.247434
BFAR	-7.21873	2.37756e-07	4.17895e-05	0.60963	-0.176527
BLVRA	-7.10367	4.35885e-07	5.77382e-05	0.546376	-0.44852
BRD7	-7.3678	2.37756e-07	4.17895e-05	0.364608	-0.188993
BTBD6	-6.59116	1.58504e-06	9.16901e-05	0.674388	-0.286766
C12orf31	-5.7616	2.22698e-05	0.000454938	0.421898	-0.238804
C12orf65	-7.91726	0	0	0.64559	-0.145729
C14orf112	-6.7624	9.90648e-07	6.85939e-05	0.459148	-0.25933
C14orf147	-6.94884	6.73641e-07	6.52569e-05	0.635784	-0.290149
C14orf156	-5.77038	2.15961e-05	0.000446194	0.443922	-0.576791
C14orf166	-6.05229	8.24219e-06	0.000233228	0.531983	-0.405818
C14orf169	-6.23322	4.59661e-06	0.000160967	0.475062	-0.122899
C17orf71	-5.85219	1.64448e-05	0.000375758	0.249048	-0.169867
C19orf56	-5.90999	1.35521e-05	0.000332076	0.462166	-0.246551
C19orf70	-5.95586	1.16896e-05	0.000295961	0.436986	-0.491617
C1orf24	-5.99255	1.03424e-05	0.000276094	0.553089	-0.610158
C1orf71	-6.94324	7.13267e-07	6.52569e-05	0.971579	-0.257811
C20orf108	-6.62986	1.46616e-06	8.7585e-05	0.81743	-0.322973
C20orf127	-6.16462	5.82501e-06	0.000189348	0.678746	-0.349295
C2CD2	-5.73257	2.42511e-05	0.000481851	0.417628	-0.141406
C2orf28	-6.52089	1.9813e-06	9.78854e-05	0.502729	-0.333193
C3orf75	-7.0144	5.94389e-07	6.52569e-05	0.214338	-0.159304
C4orf34	-5.94354	1.22048e-05	0.000306457	0.192676	-0.274329
C6orf125	-5.81013	1.81487e-05	0.000396834	0.422577	-0.253912
C8orf59	-6.12039	6.5779e-06	0.000201074	0.742387	-0.329388
CABC1	-6.33876	3.44746e-06	0.000141297	0.576316	-0.223048
CADPS2	-7.07234	4.35885e-07	5.77382e-05	0.191751	-0.100277
CAMLG	-6.75995	9.90648e-07	6.85939e-05	0.404494	-0.438336
CCDC102A	-5.78977	1.99318e-05	0.000423662	0.650492	-0.286892
CCDC23	-5.77779	2.08036e-05	0.000436106	0.450135	-0.26542
CCDC56	-5.85912	1.61278e-05	0.000372186	0.14969	-0.145243
CCDC71	-5.98283	1.0699e-05	0.000281808	0.374136	-0.266805
CCNG1	-6.1802	5.54763e-06	0.000184996	0.096298	-0.2756
CCNI	-6.90438	7.52893e-07	6.52569e-05	0.60848	-0.403175
CD151	-6.92512	7.13267e-07	6.52569e-05	0.591528	-0.167388
CD99L2	-7.35435	2.37756e-07	4.17895e-05	0.335339	-0.343274
CDC42EP4	-6.01901	9.35172e-06	0.000255909	0.643505	-0.258464
CDR2L	-5.7348	2.38548e-05	0.0004758	0.328214	-0.265175
CDS2	-7.03771	4.75511e-07	6.12128e-05	0.669007	-0.186052
CETN3	-7.38253	2.37756e-07	4.17895e-05	0.270151	-0.184425
CHD8	-6.49769	2.10017e-06	0.000102103	0.564053	-0.241831
CIAO1	-7.47489	1.58504e-07	4.17895e-05	0.351093	-0.260632
CLASP1	-7.41252	1.9813e-07	4.17895e-05	0.970029	-0.250744
CLDN12	-6.04803	8.47995e-06	0.000238479	0.58196	-0.211891
CLN5	-6.46365	2.37756e-06	0.00011087	0.681193	-0.207573
CNIH4	-6.05003	8.4007e-06	0.000236979	0.67963	-0.436417
COMMD3	-6.11852	6.5779e-06	0.000201074	0.687667	-0.333976
COMMD6	-6.16772	5.78539e-06	0.000189348	0.215692	-0.222064
COPB1	-6.24189	4.55698e-06	0.000160967	0.57139	-0.344506
COPS5	-6.05834	8.12332e-06	0.000232019	0.65002	-0.2903
COPS7A	-6.31837	3.76446e-06	0.000148305	0.530624	-0.255147
COX17	-6.98075	6.34015e-07	6.52569e-05	0.736998	-0.711843
COX5B	-6.50623	2.10017e-06	0.000102103	0.45476	-0.730592
COX6B1	-6.83372	8.32145e-07	6.61365e-05	0.424381	-1.2759
COX7B	-6.25612	4.31923e-06	0.000156655	0.560018	-0.425546
COX7C	-5.86236	1.60089e-05	0.000371345	0.421448	-0.577844
CPNE8	-5.71592	2.59946e-05	0.000502299	0.28724	-0.279447
CPSF2	-6.24666	4.47773e-06	0.000159867	0.301989	-0.0928959
CPSF3	-6.26148	4.2796e-06	0.000156655	0.610992	-0.209322
CRBN	-5.90519	1.38691e-05	0.000337132	0.752833	-0.121411
CSE1L	-5.84517	1.66825e-05	0.000380195	0.237585	-0.160799
CSNK2A2	-6.32008	3.68521e-06	0.000145811	0.716792	-0.245071
CTBP1	-10.4707	0	0	0.245147	-0.140756
CTSZ	-6.95937	6.73641e-07	6.52569e-05	1.43665	-0.969882
CXXC5	-8.3217	0	0	1.47867	-0.285976
CYTSA	-6.25808	4.31923e-06	0.000156655	0.551431	-0.307055
DACT3	-6.33355	3.52671e-06	0.000142627	0.772697	-0.641587
DBT	-6.88305	7.92519e-07	6.52569e-05	0.179575	-0.170712
DCTN2	-5.79556	1.92978e-05	0.000411141	0.54058	-0.241062
DDT	-6.35492	3.24933e-06	0.000136231	0.60477	-0.355399
DEGS1	-6.58826	1.62466e-06	9.28076e-05	0.604721	-0.369016
DERL1	-7.65844	1.18878e-07	4.17895e-05	0.949605	-0.329271
DEXI	-6.19033	5.3495e-06	0.000179098	0.433073	-0.310404
DHRS7	-6.15836	5.86464e-06	0.000189348	0.555004	-0.411982
DHX32	-5.68356	2.91647e-05	0.000551887	0.292551	-0.188175
DLST	-6.85557	7.92519e-07	6.52569e-05	0.512805	-0.36881
DNAJA2	-7.1477	3.56633e-07	5.61997e-05	0.544725	-0.34952
DUSP3	-6.13176	6.30052e-06	0.000196539	0.479969	-0.510804
EEF2	-6.14493	6.14202e-06	0.000194247	0.376812	-0.284816
EEF2K	-5.75119	2.28245e-05	0.000462557	0.588686	-0.226326
EIF2B4	-6.74346	1.0699e-06	7.24352e-05	0.328653	-0.235486
EIF3E	-6.37603	3.09082e-06	0.000132008	0.420769	-0.273534
EIF3I	-5.8773	1.54145e-05	0.000364048	0.414419	-0.325575
EIF3K	-5.67849	2.99572e-05	0.000564546	0.430906	-0.366713
EIF4A1	-5.74259	2.33397e-05	0.000469871	0.33004	-0.330632
ELK1	-6.9655	6.34015e-07	6.52569e-05	0.740093	-0.221701
ELP3	-6.55733	1.74354e-06	9.31309e-05	0.667726	-0.192692
ENOPH1	-6.31112	3.84372e-06	0.00014886	0.54653	-0.267301
ERLIN1	-6.15827	5.86464e-06	0.000189348	0.295751	-0.133393
EXOSC10	-6.1253	6.53828e-06	0.000201074	0.45216	-0.211389
FAHD1	-7.65864	1.18878e-07	4.17895e-05	0.148158	-0.165748
FAM116A	-5.67478	3.01553e-05	0.000564787	0.606893	-0.243064
FAM120A	-5.90543	1.38691e-05	0.000337132	0.646439	-0.279614
FAM129A	-6.05474	8.16294e-06	0.000232424	0.604624	-0.497677
FAM133B	-6.88108	7.92519e-07	6.52569e-05	0.365048	-0.209248
FAM188A	-6.2923	3.96259e-06	0.000150907	0.580306	-0.375716
FAM44B	-7.31048	2.37756e-07	4.17895e-05	0.472789	-0.310939
FAM62B	-6.85664	7.92519e-07	6.52569e-05	0.703274	-0.592787
FAM98A	-6.5439	1.78317e-06	9.31309e-05	0.465497	-0.457881
FBXO32	-6.19107	5.3495e-06	0.000179098	0.564904	-0.0954899
FBXW4	-6.46613	2.37756e-06	0.00011087	0.459099	-0.199878
FH	-6.45011	2.53606e-06	0.00011532	0.555803	-0.51414
FHL5	-5.89286	1.46616e-05	0.000353575	0.791466	-0.32203
FICD	-5.87358	1.5573e-05	0.000366843	0.48353	-0.276793
FOXJ2	-7.52273	1.58504e-07	4.17895e-05	0.71419	-0.320806
FOXO1	-5.98044	1.07783e-05	0.00028308	1.01166	-0.166028
FRG1	-6.11135	6.65716e-06	0.000202145	0.457864	-0.430563
FRZB	-6.10179	6.89491e-06	0.000207298	0.899852	-0.672547
FVT1	-5.72193	2.55587e-05	0.000497799	0.607337	-0.216888
GANAB	-7.35751	2.37756e-07	4.17895e-05	0.292578	-0.561136
GCAT	-5.66271	3.13837e-05	0.00057715	0.377573	-0.128132
GFM1	-6.10915	6.73641e-06	0.000203201	0.36797	-0.325105
GFOD1	-5.80575	1.85449e-05	0.000400614	0.612944	-0.344756
GGPS1	-6.27126	4.16072e-06	0.000154587	0.158796	-0.195755
GLRX5	-5.85533	1.62863e-05	0.000373068	0.450038	-0.374429
GLS	-6.08909	7.25155e-06	0.00021589	0.531606	-0.409995
GMEB2	-8.22592	0	0	0.629279	-0.169174
GNPAT	-5.80198	1.88223e-05	0.000404785	0.502361	-0.233213
GOLPH3	-5.97724	1.08971e-05	0.000284567	0.699304	-0.300829
GORASP2	-5.82086	1.77128e-05	0.000394623	0.589611	-0.260885
GPD1L	-6.01842	9.35172e-06	0.000255909	0.840023	-0.442844
GPX4	-5.73698	2.36963e-05	0.000473919	0.457431	-0.30646
GRK5	-7.4098	1.9813e-07	4.17895e-05	0.521054	-0.265143
GTF3A	-5.98768	1.04216e-05	0.000276094	0.536165	-0.236293
GTPBP6	-5.87891	1.52956e-05	0.000364048	0.402619	-0.1602
H2AFZ	-6.38337	3.09082e-06	0.000132008	0.583605	-0.516273
HADH	-7.09173	4.35885e-07	5.77382e-05	0.772774	-0.527022
HDDC2	-6.53862	1.82279e-06	9.41248e-05	0.368789	-0.497246
HDHD2	-7.72678	3.96259e-08	2.2636e-05	0.73722	-0.289727
HNRNPUL2	-6.81711	8.7177e-07	6.75243e-05	0.536335	-0.253306
HPS6	-8.90463	0	0	0.710075	-0.352773
HSBP1	-6.54248	1.82279e-06	9.41248e-05	0.609812	-0.151376
IARS2	-7.06967	4.35885e-07	5.77382e-05	0.629598	-0.456351
IFT74	-5.70717	2.68268e-05	0.000514791	0.27463	-0.232552
IMMP2L	-5.93316	1.24425e-05	0.000310719	0.466932	-0.12828
INTS9	-5.83089	1.71977e-05	0.000387031	0.461842	-0.132324
KDELR1	-7.6422	1.18878e-07	4.17895e-05	0.513021	-0.226462
KEAP1	-7.23301	2.37756e-07	4.17895e-05	0.244642	-0.135527
KIAA0355	-6.08324	7.37042e-06	0.000217771	0.613175	-0.233678
KIAA0367	-5.73111	2.45285e-05	0.000486037	0.918738	-0.643417
KIAA0368	-7.40795	1.9813e-07	4.17895e-05	0.365196	-0.173168
KIAA0831	-6.31064	3.84372e-06	0.00014886	0.799876	-0.230018
KLF9	-6.32997	3.64559e-06	0.00014487	0.697891	-0.488779
KLHDC2	-6.56595	1.74354e-06	9.31309e-05	0.840817	-0.415804
KLHDC5	-5.79851	1.90204e-05	0.000407025	0.775613	-0.370284
KPNA4	-6.03189	8.99509e-06	0.00024989	0.554654	-0.424293
KTELC1	-5.72762	2.50832e-05	0.000493027	0.46008	-0.175461
LAPTM4A	-6.57244	1.70392e-06	9.31309e-05	0.374859	-0.452525
LASS6	-7.04551	4.75511e-07	6.12128e-05	0.916335	-0.224856
LCMT1	-6.19005	5.3495e-06	0.000179098	0.352289	-0.0837149
LEPROT	-6.75368	9.90648e-07	6.85939e-05	0.70913	-0.534866
LIMCH1	-6.39098	3.0512e-06	0.000132008	0.945334	-0.680886
LIX1L	-5.81746	1.78317e-05	0.000394623	0.338804	-0.0781842
LLGL1	-5.73777	2.36567e-05	0.000473919	0.309467	-0.249601
LMO4	-5.96206	1.14519e-05	0.000295961	0.402723	-0.335574
LOC127295	-6.02501	9.19322e-06	0.000254621	0.556297	-0.26248
LOC134997	-5.82882	1.72769e-05	0.000387031	0.411037	-0.498089
LOC203547	-5.67678	3.00365e-05	0.000564787	0.640519	-0.252324
LOC205251	-5.77251	2.14376e-05	0.000446194	0.57303	-0.186227
LOC283412	-7.13687	3.56633e-07	5.61997e-05	0.591871	-0.344031
LOC341457	-5.95641	1.16104e-05	0.000295961	0.691216	-0.414837
LOC389137	-5.95619	1.165e-05	0.000295961	0.125036	-0.155321
LOC389435	-6.56679	1.74354e-06	9.31309e-05	0.399866	-0.295804
LOC391811	-7.12414	3.96259e-07	5.77382e-05	0.44184	-0.269699
LOC402057	-6.19333	5.3495e-06	0.000179098	0.304357	-0.167212
LOC440737	-5.66145	3.16611e-05	0.000581081	0.404328	-0.499621
LOC440927	-6.94189	7.13267e-07	6.52569e-05	0.984188	-0.363936
LOC441743	-6.17553	5.62688e-06	0.000184996	0.412912	-0.191538
LOC642755	-6.33385	3.48708e-06	0.000141651	0.6053	-0.259721
LOC643284	-6.04183	8.59883e-06	0.000240343	0.412491	-0.376072
LOC645317	-5.99757	1.01442e-05	0.000272697	0.82103	-0.133141
LOC645968	-6.07879	7.4893e-06	0.000219151	1.26371	-0.283037
LOC649946	-6.88306	7.92519e-07	6.52569e-05	0.153969	-0.317249
LOC651436	-6.8867	7.92519e-07	6.52569e-05	0.534069	-0.340563
LOC653773	-5.76913	2.16754e-05	0.000446194	0.502097	-0.438653
LOC654194	-5.69603	2.77382e-05	0.000530383	1.09868	-0.882857
LOC728006	-6.24484	4.47773e-06	0.000159867	0.578723	-0.351265
LOC728481	-5.72031	2.55984e-05	0.000497799	0.34923	-0.455579
LOC730525	-5.89892	1.42653e-05	0.000344929	1.14112	-0.401561
LONP2	-6.45081	2.53606e-06	0.00011532	0.389921	-0.113153
LPIN1	-7.62697	1.18878e-07	4.17895e-05	0.970034	-0.381198
LRFN3	-5.81239	1.80694e-05	0.000396834	0.385178	-0.198881
LRP10	-5.98823	1.04216e-05	0.000276094	0.351892	-0.501417
LRRC47	-7.53261	1.58504e-07	4.17895e-05	0.679381	-0.247457
LRRC8A	-5.74015	2.34586e-05	0.000471227	0.648319	-0.166518
LSM14A	-6.22268	4.79474e-06	0.000167264	0.644924	-0.259191
LSM7	-5.93051	1.25614e-05	0.000312833	0.451883	-0.376186
LYRM1	-6.52364	1.94167e-06	9.6449e-05	0.73684	-0.331038
M6PRBP1	-6.40246	2.89269e-06	0.000127724	0.382714	-0.458817
MAOA	-6.6187	1.46616e-06	8.7585e-05	1.18058	-0.576558
MAP1LC3B	-6.28783	3.96259e-06	0.000150907	0.747654	-0.296942
MAP3K5	-6.56691	1.74354e-06	9.31309e-05	0.545508	-0.230397
MAP3K6	-5.82876	1.72769e-05	0.000387031	0.958298	-0.269897
MDH1	-6.50018	2.10017e-06	0.000102103	0.882451	-0.362328
MDH2	-5.70509	2.68664e-05	0.000514791	0.364118	-0.270208
MED28	-5.74838	2.30227e-05	0.00046554	0.389776	-0.193865
METTL7A	-6.80878	8.7177e-07	6.75243e-05	0.671698	-0.52649
MFHAS1	-6.27929	4.1211e-06	0.00015374	1.0024	-0.14002
MGST3	-5.76419	2.21113e-05	0.000453938	0.795306	-0.445644
MIS12	-6.2396	4.55698e-06	0.000160967	0.378421	-0.323055
MRPL13	-6.69688	1.26803e-06	8.10464e-05	0.271032	-0.477535
MRPL16	-6.52644	1.94167e-06	9.6449e-05	0.437005	-0.291685
MRPL19	-5.66935	3.08686e-05	0.000573445	0.538704	-0.157747
MRPL24	-6.87482	7.92519e-07	6.52569e-05	0.573058	-0.291996
MRPL38	-6.10927	6.73641e-06	0.000203201	0.489513	-0.339161
MRPS16	-7.70561	7.92519e-08	4.17895e-05	0.654088	-0.216329
MRPS18C	-5.66595	3.12252e-05	0.000576555	0.174124	-0.327814
MSH6	-5.66758	3.10667e-05	0.000575955	0.506434	-0.232533
MT1A	-6.72842	1.14915e-06	7.6665e-05	0.719555	-0.381144
MT1M	-7.90668	0	0	1.94385	-0.381756
MT1X	-7.46712	1.58504e-07	4.17895e-05	1.05758	-0.819761
MTMR9	-5.82269	1.76335e-05	0.000394054	0.418758	-0.253359
MUT	-8.24523	0	0	0.228905	-0.143388
MUTED	-6.35919	3.17007e-06	0.000133521	0.17182	-0.151636
MXD4	-6.0881	7.29117e-06	0.000216365	0.610167	-0.23718
MYL6B	-6.4062	2.85307e-06	0.000126586	0.67651	-0.147851
MYO9A	-6.52455	1.94167e-06	9.6449e-05	0.612035	-0.240516
NAP1L4	-6.88291	7.92519e-07	6.52569e-05	0.625551	-0.252768
NARS	-6.19368	5.3495e-06	0.000179098	0.687319	-0.441909
NCK2	-6.49038	2.21905e-06	0.000106188	0.229688	-0.208363
NDUFA4	-5.80727	1.83072e-05	0.000398307	0.425632	-0.475406
NDUFA8	-6.25838	4.31923e-06	0.000156655	0.757099	-0.286923
NDUFB10	-6.70744	1.26803e-06	8.10464e-05	0.795072	-0.462601
NDUFB3	-5.71287	2.63116e-05	0.000507352	0.365096	-0.300038
NDUFS3	-6.86	7.92519e-07	6.52569e-05	0.598188	-0.367519
NEDD8	-6.01042	9.58948e-06	0.000261632	0.377937	-0.319025
NELF	-6.43208	2.61531e-06	0.000117752	0.740994	-0.313527
NOSIP	-6.88794	7.92519e-07	6.52569e-05	0.609513	-0.232584
NR2F6	-6.34622	3.32858e-06	0.00013766	0.671335	-0.240229
NSMCE4A	-7.08635	4.35885e-07	5.77382e-05	0.729093	-0.282968
NUDC	-6.53031	1.86242e-06	9.45682e-05	0.420924	-0.232494
NUS1	-5.71733	2.57569e-05	0.000498759	0.182034	-0.103519
OGFOD1	-5.80989	1.81487e-05	0.000396834	0.146135	-0.15127
OPTN	-6.7451	1.0699e-06	7.24352e-05	0.66874	-0.439846
OSTC	-6.85331	7.92519e-07	6.52569e-05	0.631406	-0.34552
P15RS	-6.06802	7.76668e-06	0.000224641	0.517111	-0.374039
PAFAH2	-6.71656	1.18878e-06	7.81675e-05	0.473268	-0.189795
PAK1IP1	-6.40763	2.81344e-06	0.000125437	0.367647	-0.230523
PAPD5	-5.95762	1.16104e-05	0.000295961	0.710634	-0.211726
PBX2	-7.17528	2.77382e-07	4.78346e-05	0.462281	-0.276855
PCCA	-7.43486	1.58504e-07	4.17895e-05	0.485903	-0.228969
PCMT1	-6.13388	6.2609e-06	0.000196539	0.656019	-0.270948
PCNP	-5.91847	1.32351e-05	0.000326937	0.559058	-0.385536
PDXP	-6.29201	3.96259e-06	0.000150907	0.412268	-0.197092
PEBP1	-5.98832	1.04216e-05	0.000276094	0.647328	-0.473419
PECI	-7.12548	3.56633e-07	5.61997e-05	0.130798	-0.195
PFDN5	-5.96912	1.11349e-05	0.000289123	0.309367	-0.350903
PGRMC1	-5.95274	1.16896e-05	0.000295961	0.808188	-0.426607
PGRMC2	-6.14125	6.14202e-06	0.000194247	0.825251	-0.175631
PHF2	-8.1185	0	0	0.257908	-0.145369
PHIP	-6.7624	9.90648e-07	6.85939e-05	0.779788	-0.339573
PHPT1	-6.07732	7.52893e-06	0.000219151	0.71176	-0.310927
PIGM	-6.05282	8.24219e-06	0.000233228	0.480107	-0.233995
PLEKHA1	-5.725	2.5321e-05	0.000495568	0.43986	-0.289247
PLEKHG3	-5.86567	1.589e-05	0.000370491	0.645288	-0.216764
POLR2D	-6.99642	5.94389e-07	6.52569e-05	0.225992	-0.150381
POLR2G	-5.73033	2.45681e-05	0.000486037	0.485113	-0.325297
POLR2H	-6.76895	9.90648e-07	6.85939e-05	0.566258	-0.430272
POLR2J3	-5.81515	1.79505e-05	0.000396294	0.153734	-0.130479
POLR3A	-7.09916	4.35885e-07	5.77382e-05	0.333621	-0.101093
PPARBP	-7.48789	1.58504e-07	4.17895e-05	0.559941	-0.273274
PPP1CC	-6.14436	6.14202e-06	0.000194247	0.500897	-0.361416
PPP3CB	-6.4595	2.41718e-06	0.000112146	0.738029	-0.406082
PRDX1	-6.93317	7.13267e-07	6.52569e-05	0.54591	-0.383546
PROS1	-5.90298	1.39483e-05	0.000338159	0.546614	-0.345921
PRPS2	-6.9744	6.34015e-07	6.52569e-05	0.6125	-0.189401
PRRX2	-6.14678	6.02314e-06	0.000192485	0.562873	-0.30104
PSMB7	-6.06703	7.76668e-06	0.000224641	0.43258	-0.391695
PSMC1	-7.21191	2.37756e-07	4.17895e-05	0.267465	-0.269688
PSMC5	-6.64556	1.34728e-06	8.20932e-05	0.559668	-0.588722
PTEN	-5.77001	2.16358e-05	0.000446194	0.391298	-0.240227
PUM1	-5.68202	2.92439e-05	0.000552243	0.50383	-0.267661
R3HCC1	-7.52314	1.58504e-07	4.17895e-05	0.451037	-0.170281
RAB10	-6.06083	8.04406e-06	0.0002312	0.525146	-0.336194
RAB11A	-6.26395	4.20035e-06	0.000155428	0.626124	-0.301664
RAB11FIP3	-7.00965	5.94389e-07	6.52569e-05	0.89839	-0.182626
RAB3GAP1	-6.06312	7.92519e-06	0.000228502	0.629058	-0.45511
RAB5C	-6.11912	6.5779e-06	0.000201074	0.631205	-0.185533
RABEPK	-6.78268	9.90648e-07	6.85939e-05	0.385837	-0.495905
RABGAP1	-5.90954	1.35521e-05	0.000332076	0.740808	-0.406035
RALBP1	-6.43755	2.61531e-06	0.000117752	0.36409	-0.196834
RBM17	-6.76579	9.90648e-07	6.85939e-05	0.488862	-0.219225
RBMS1	-6.92493	7.13267e-07	6.52569e-05	0.178727	-0.126519
RCAN2	-5.72073	2.55984e-05	0.000497799	0.772727	-0.790132
RECQL	-7.55212	1.58504e-07	4.17895e-05	0.296471	-0.120019
RHOBTB3	-6.69539	1.26803e-06	8.10464e-05	0.713487	-0.48124
RHOQ	-6.83515	8.32145e-07	6.61365e-05	0.710607	-0.365943
RIC8B	-6.69022	1.30766e-06	8.20932e-05	0.305386	-0.241182
RNF220	-6.32996	3.64559e-06	0.00014487	0.426369	-0.23904
RPESP	-6.52996	1.86242e-06	9.45682e-05	0.778942	-0.692339
RPL10A	-7.33548	2.37756e-07	4.17895e-05	0.857437	-0.493232
RPL17	-6.99249	5.94389e-07	6.52569e-05	0.629904	-0.376668
RPL21	-6.55055	1.78317e-06	9.31309e-05	0.838104	-1.1249
RPL24	-6.83871	8.32145e-07	6.61365e-05	0.459291	-1.05564
RPL26	-6.15912	5.86464e-06	0.000189348	0.53992	-1.29541
RPL27A	-7.1105	4.35885e-07	5.77382e-05	0.349831	-0.338346
RPL35A	-6.27756	4.1211e-06	0.00015374	0.513485	-1.10548
RPL37A	-5.67489	3.01553e-05	0.000564787	0.238795	-0.24291
RPL38	-6.38048	3.09082e-06	0.000132008	0.252103	-0.375015
RPL39	-6.46587	2.37756e-06	0.00011087	0.344521	-1.01236
RPL9	-6.95155	6.73641e-07	6.52569e-05	0.365566	-0.342298
RPN1	-5.77175	2.15565e-05	0.000446194	0.525387	-0.214278
RPS14	-5.95595	1.165e-05	0.000295961	0.313485	-0.256068
RPS15A	-7.43481	1.58504e-07	4.17895e-05	0.427924	-0.54821
RPS17	-8.11202	0	0	0.507644	-0.782305
RPS18	-6.04041	8.59883e-06	0.000240343	0.3855	-0.385198
RPS20	-5.76261	2.21509e-05	0.000453938	0.284273	-0.338103
RPS21	-5.9687	1.11349e-05	0.000289123	0.61137	-0.470531
RPS24	-7.75748	3.96259e-08	2.2636e-05	0.431671	-0.457093
RPS27L	-6.12935	6.45903e-06	0.000200118	0.164224	-0.259715
RPS29	-6.68344	1.30766e-06	8.20932e-05	0.33384	-0.257601
RPS5	-6.29125	3.96259e-06	0.000150907	0.528063	-0.342278
RPS6	-6.5969	1.54541e-06	9.0544e-05	0.436544	-0.28579
RPUSD4	-6.49366	2.17943e-06	0.000105395	0.569251	-0.247019
S100A4	-6.30746	3.84372e-06	0.00014886	0.447059	-1.2101
SCAMP1	-7.80556	0	0	0.260558	-0.237228
SCARB2	-6.53141	1.86242e-06	9.45682e-05	0.486584	-0.384408
SDHAF1	-6.25378	4.39848e-06	0.000158899	0.17956	-0.102274
SEC31A	-5.89019	1.48201e-05	0.000356457	0.215018	-0.266852
SELS	-5.78191	2.03677e-05	0.000430922	0.323908	-0.228753
SERBP1	-5.88669	1.50182e-05	0.000359332	0.624568	-0.19952
SERINC3	-5.67332	3.03535e-05	0.000567335	0.180339	-0.109304
SERPINA3	-6.86828	7.92519e-07	6.52569e-05	0.725555	-0.696409
SET	-6.2759	4.1211e-06	0.00015374	0.46381	-0.54835
SF3A3	-5.82898	1.72769e-05	0.000387031	0.420836	-0.260958
SFRS2B	-6.25026	4.4381e-06	0.0001597	0.477475	-0.236594
SHFM1	-6.77066	9.90648e-07	6.85939e-05	0.346429	-0.395318
SLC35E3	-5.95475	1.16896e-05	0.000295961	0.418937	-0.340716
SLC38A2	-5.81996	1.77524e-05	0.000394623	0.566527	-0.523423
SLC39A1	-6.91822	7.13267e-07	6.52569e-05	0.491344	-0.368875
SMARCE1	-5.99907	1.01046e-05	0.000272433	0.430315	-0.332456
SMG5	-6.41749	2.73419e-06	0.000122501	0.411373	-0.182567
SMUG1	-5.85756	1.6207e-05	0.000372186	0.526927	-0.244719
SNAPIN	-6.34194	3.3682e-06	0.000138671	0.44605	-0.179359
SNF8	-6.00791	9.6291e-06	0.000261931	0.538985	-0.322262
SNHG5	-6.84139	7.92519e-07	6.52569e-05	1.12083	-0.358544
SNIP1	-6.56001	1.74354e-06	9.31309e-05	0.462047	-0.217078
SNTB2	-6.256	4.31923e-06	0.000156655	0.315368	-0.289562
SOD1	-6.54339	1.78317e-06	9.31309e-05	0.597238	-0.481858
SPCS2	-7.21944	2.37756e-07	4.17895e-05	0.262588	-0.142298
SPIRE1	-5.83297	1.70392e-05	0.000385484	0.482652	-0.38856
SPOP	-6.02095	9.35172e-06	0.000255909	0.133461	-0.272635
STARD7	-8.42151	0	0	0.303713	-0.273429
STARD8	-5.72923	2.47266e-05	0.000488116	0.386656	-0.338585
STAU1	-6.59144	1.58504e-06	9.16901e-05	0.151974	-0.147487
SUZ12	-6.3345	3.48708e-06	0.000141651	0.568457	-0.447554
SYF2	-6.96816	6.34015e-07	6.52569e-05	0.381689	-0.145898
TACC1	-6.13687	6.22127e-06	0.000196075	0.602189	-0.382423
TBX2	-5.92707	1.27992e-05	0.000317888	0.391964	-0.196928
TCEAL8	-5.86827	1.58107e-05	0.000370491	0.480738	-0.283668
TCEB1	-5.74195	2.33397e-05	0.000469871	0.397027	-0.318478
TEX2	-5.84097	1.67221e-05	0.000380195	0.69816	-0.2812
THAP11	-7.28407	2.37756e-07	4.17895e-05	0.607749	-0.259871
TLE1	-5.97784	1.08575e-05	0.000284344	0.871018	-0.223517
TM9SF3	-6.77832	9.90648e-07	6.85939e-05	0.632036	-0.329504
TMED4	-8.57098	0	0	0.784813	-0.463824
TMEM14C	-6.13372	6.30052e-06	0.000196539	0.4485	-0.278759
TMEM181	-6.79065	9.51022e-07	6.85939e-05	1.03204	-0.260359
TMEM93	-6.37036	3.13045e-06	0.000133079	0.371326	-0.140613
TPRG1L	-7.1143	4.35885e-07	5.77382e-05	0.742435	-0.227173
TRMT12	-6.56034	1.74354e-06	9.31309e-05	0.274259	-0.136198
TSPAN9	-6.6721	1.34728e-06	8.20932e-05	0.403733	-0.411096
TTC1	-5.75146	2.27453e-05	0.000461975	0.53384	-0.184828
TTC27	-6.2375	4.59661e-06	0.000160967	0.51722	-0.292548
TTC37	-6.64185	1.34728e-06	8.20932e-05	0.590135	-0.328934
TUFM	-7.26212	2.37756e-07	4.17895e-05	0.843458	-0.2175
TXN	-6.48965	2.21905e-06	0.000106188	0.485395	-0.459877
TXNDC17	-6.28117	4.08147e-06	0.00015374	0.415539	-0.545552
TXNDC9	-6.34888	3.32858e-06	0.00013766	0.526867	-0.225817
UBB	-7.49633	1.58504e-07	4.17895e-05	0.824475	-0.389571
UBE2E2	-6.15535	5.90426e-06	0.000189348	0.803889	-0.234428
UBE2Q2	-5.80419	1.85846e-05	0.000400614	0.544232	-0.320999
UBL5	-6.33112	3.64559e-06	0.00014487	0.427104	-0.290142
UBQLN2	-6.09795	7.01379e-06	0.000210181	0.570604	-0.323177
UFSP2	-6.57386	1.70392e-06	9.31309e-05	0.647842	-0.393506
UGP2	-5.67225	3.0512e-05	0.000569134	0.254716	-0.157442
UNC50	-6.59033	1.62466e-06	9.28076e-05	0.652224	-0.363099
UNC84B	-7.81923	0	0	0.915225	-0.422718
UPF3B	-5.8767	1.54145e-05	0.000364048	0.381475	-0.0480367
UQCRFS1	-5.66468	3.13045e-05	0.000576853	0.653728	-0.267065
UQCRH	-6.2186	4.87399e-06	0.000168741	0.425109	-0.616904
UQCRQ	-5.81547	1.78317e-05	0.000394623	0.56035	-0.352008
USO1	-5.67119	3.05912e-05	0.00056945	0.583962	-0.290192
UTP6	-6.71813	1.18878e-06	7.81675e-05	0.495751	-0.444916
VEZF1	-6.77314	9.90648e-07	6.85939e-05	0.8345	-0.415598
VPS26A	-7.4321	1.58504e-07	4.17895e-05	0.640119	-0.396503
VPS29	-6.30917	3.84372e-06	0.00014886	0.455789	-0.424727
VPS35	-5.6899	2.84514e-05	0.000540628	0.572401	-0.341046
WBP5	-7.65537	1.18878e-07	4.17895e-05	0.233108	-0.534433
WFS1	-6.82825	8.32145e-07	6.61365e-05	0.751276	-0.457465
YIF1A	-6.0793	7.41005e-06	0.000217771	0.502301	-0.257343
YIPF6	-6.70947	1.26803e-06	8.10464e-05	0.900403	-0.392166
YWHAH	-6.00177	1.00254e-05	0.000271901	0.519591	-0.414419
YY1	-5.90643	1.37502e-05	0.00033603	0.450877	-0.293207
ZBED5	-6.86898	7.92519e-07	6.52569e-05	0.704242	-0.352542
ZBTB16	-7.00655	5.94389e-07	6.52569e-05	0.971116	-0.328774
ZBTB9	-7.00478	5.94389e-07	6.52569e-05	0.372969	-0.0659536
ZCCHC14	-5.85843	1.61674e-05	0.000372186	0.693627	-0.186518
ZCCHC9	-5.94733	1.21255e-05	0.000306149	0.532419	-0.297076
ZDHHC8	-5.66052	3.178e-05	0.000582094	0.488506	-0.289048
ZFAND2A	-6.6072	1.50579e-06	8.87915e-05	0.760036	-0.153036
ZFAND5	-6.07953	7.41005e-06	0.000217771	0.433738	-0.368474
ZFHX3	-5.98414	1.06197e-05	0.000280529	0.762069	-0.189009
ZFR	-6.32737	3.64559e-06	0.00014487	0.708531	-0.361539
ZMAT2	-6.4515	2.53606e-06	0.00011532	0.563093	-0.146116
ZMPSTE24	-6.85449	7.92519e-07	6.52569e-05	0.734886	-0.349139
ZNF207	-6.20362	5.07212e-06	0.00017428	0.477026	-0.328649
ZNF25	-5.86778	1.58107e-05	0.000370491	0.775083	-0.352539
ZNF260	-6.19316	5.3495e-06	0.000179098	0.44641	-0.101463
ZNF275	-6.21383	4.99287e-06	0.000172204	0.300255	-0.148748
ZNF358	-6.02397	9.27247e-06	0.000255909	0.220449	-0.319858
ZNF462	-6.64425	1.34728e-06	8.20932e-05	0.605791	-0.360685
ZNF526	-6.28197	4.00222e-06	0.000151783	0.468967	-0.123221
ZNF532	-6.54767	1.78317e-06	9.31309e-05	0.835138	-0.42553
ZNF689	-6.80411	9.11396e-07	6.85939e-05	0.657354	-0.195772
ZNF696	-6.03828	8.75733e-06	0.000244027	0.225221	-0.11979
ZSWIM1	-6.65584	1.34728e-06	8.20932e-05	0.636877	-0.100631
ZYG11B	-7.1496	3.56633e-07	5.61997e-05	0.622855	-0.428915

## Sheet: GSE7084
Gene	d-test statistic	p-value	q-value	Normal avg.	AAA avg.
A2M	-8.64427	0	0	5245.12	1889.75
ACADL	-5.97455	4.06568e-07	6.52174e-05	289.854	91.0612
ACP5	6.65757	4.51743e-08	1.05263e-05	518.971	3734.64
ACTA2	-5.16156	4.26897e-06	0.000413567	29057.5	10322
ACTC	-8.51288	0	0	1728.4	293.469
ADAM8	6.06868	2.71046e-07	4.6875e-05	118.216	557.199
ADH1A	-6.11776	2.48458e-07	4.36508e-05	4175.82	712.501
ADH1B	-8.45076	0	0	7328.2	971.417		FDR = 0.0005
ADH1C	-6.68693	4.51743e-08	1.05263e-05	2267.61	422.014		n = 493
ADH5	-6.68861	4.51743e-08	1.05263e-05	1932.28	444.697
ADSSL1	-5.577	1.08418e-06	0.000137143	449.064	113.348
AKR1C4	-6.15449	2.25871e-07	4.16667e-05	209.234	106.078
ALDH1B1	-5.66645	8.80898e-07	0.000121495	421.831	153.371
ALDH3B1	7.27179	0	0	138.128	337.499
ALEX2	-8.48674	0	0	296.648	140.337
AMPD3	7.81926	0	0	105.165	307.747
ANTXR1	-5.46967	1.49075e-06	0.000174479	1515.88	491.521
AOC3	-7.41341	0	0	748.977	216.78
APEG1	-7.94009	0	0	972.669	198.915
APG5L	-9.5637	0	0	336.404	179.389
APM2	-6.62887	4.51743e-08	1.05263e-05	18561.4	4013
APOB	-5.80898	6.55027e-07	9.7973e-05	150.757	77.4628
APOC1	5.1336	4.60777e-06	0.000439655	454.679	3801.58
APOE	5.98388	4.06568e-07	6.52174e-05	1518.66	9804.67
AQP9	5.37033	2.16836e-06	0.000234146	211.04	1108.51
ARF6	6.98755	2.25871e-08	5.88235e-06	89.2251	121.03
ARHGAP9	6.85763	2.25871e-08	5.88235e-06	203.887	975.74
ARHGDIB	8.37552	0	0	3981.92	10552
ARRB2	5.83218	6.09853e-07	9.21502e-05	108.353	236.173
ASC	6.51285	9.03485e-08	1.99005e-05	518.892	2109.31
ASGR1	5.37753	2.03284e-06	0.000221675	101.104	353.62
ASPN	-7.50855	0	0	1712.32	535.924
ATF5	5.22234	3.47842e-06	0.000352403	287.476	794.141
ATOH8	-9.54041	0	0	1503.64	347.377
ATP2B1	10.59	0	0	123.154	284.969
B3GNT1	5.07651	5.75972e-06	0.000535714	141.707	343.748
BCL2A1	5.03542	6.59544e-06	0.000602062	147.348	470.565
BID	5.67375	8.80898e-07	0.000121495	99.8402	176.629
BM.009	7.81481	0	0	403.429	1466.4
BTBD12	5.36589	2.21354e-06	0.000237864	124.255	183.378
C10orf10	-10.2529	0	0	8512.05	780.187
C10orf45	7.98178	0	0	259.025	797.334
C10orf48	-7.04244	2.25871e-08	5.88235e-06	365.461	139.707
C14orf58	8.1106	0	0	165.199	579.089
C1orf24	-7.30726	0	0	1696.32	529.605
C1QTNF7	-6.48117	9.03485e-08	1.99005e-05	192.824	88.4229
C20orf108	-5.55138	1.19712e-06	0.000148045	642.141	346.265
C21orf82	-5.16562	4.20121e-06	0.000407895	107.086	77.348
C22orf4	5.12845	4.67554e-06	0.000444206	174.343	465.095
C5R1	5.80793	6.55027e-07	9.7973e-05	485.737	1892.07
C6orf105	7.09842	0	0	72.021	95.1821
C6orf115	7.30991	0	0	330.832	957.166
C6orf117	-11.7218	0	0	1186.73	99.2434
C6orf62	5.59988	9.93834e-07	0.000127536	559.201	1215.77
C9orf72	5.37569	2.1006e-06	0.000227941	105.529	139.02
C9orf80	5.27521	3.00409e-06	0.000312207	2960.95	5006.57
C9orf91	7.17733	0	0	105.547	155.358
CACNA2D4	5.02197	6.86649e-06	0.000620408	121.922	242.199
CALD1	-8.55328	0	0	1462.47	328.276
CAPG	5.85069	5.64678e-07	8.74126e-05	251.723	1477.45
CARD12	6.09248	2.48458e-07	4.36508e-05	104.992	292.078
CARD8	6.83476	2.25871e-08	5.88235e-06	80.4889	112.136
CARD9	6.66205	4.51743e-08	1.05263e-05	70.2974	147.031
CCDC3	-5.54021	1.21971e-06	0.00015	4598.73	1289.02
CCDC6	-5.46364	1.51334e-06	0.000174479	276.77	128.509
CCL22	9.34024	0	0	65.7059	235.502
CCL3	5.72736	8.13137e-07	0.000115385	100.224	791.624
CCR1	5.42413	1.71662e-06	0.000192405	316.531	1604.93
CCR5	7.7325	0	0	109.549	342.052
CD33	6.46515	1.12936e-07	2.43902e-05	146.585	429.534
CD53	10.296	0	0	392.183	2355.98
CD68	5.47923	1.46816e-06	0.000173333	119.932	555.899
CD83	5.71624	8.13137e-07	0.000115385	169.864	1407.26
CD84	6.10082	2.48458e-07	4.36508e-05	81.7863	252.854
CD86	9.99761	0	0	91.1336	252.749
CDH13	-6.68093	4.51743e-08	1.05263e-05	301.822	101.432
CECR1	5.81393	6.09853e-07	9.21502e-05	171.546	555.067
CENTA1	7.68865	0	0	239.554	980.673
CENTA2	7.75481	0	0	328.744	1355.15
CHST13	5.37434	2.1006e-06	0.000227941	85.2344	450.915
CHSY2	-6.15446	2.25871e-07	4.16667e-05	409.213	169.216
CIB1	5.57009	1.10677e-06	0.000139601	913.048	2236
CKLFSF6	5.48782	1.42299e-06	0.000169811	447.977	964.129
CKLFSF7	5.19837	3.72688e-06	0.000371622	267.992	743.351
CKMT2	-5.99435	4.06568e-07	6.52174e-05	511.238	147.214
CL640	6.337	1.35523e-07	2.75229e-05	211.832	490.461
CLCN7	6.90242	2.25871e-08	5.88235e-06	813.25	1804.84
CLECSF5	5.18678	3.95275e-06	0.000388889	110.289	508.35
CLIC4	-9.36018	0	0	4817.62	1352.48
CLN6	10.6114	0	0	287.976	911.266
CMRF.35H	6.55328	9.03485e-08	1.99005e-05	106.208	411.596
CMRF35	5.91748	4.29155e-07	6.85921e-05	107.927	628.097
COL21A1	-5.74504	7.67962e-07	0.00011039	385.573	123.947
COL8A1	-5.65517	9.03485e-07	0.000121951	2250.15	646.19
CP	-5.13999	4.54001e-06	0.000436009	759.568	208.236
CPE	-10.4398	0	0	5448.03	1336.86
CPVL	7.90116	0	0	506.327	1979.23
CRG.L2	-7.02775	2.25871e-08	5.88235e-06	507.902	152.096
CRTAP	-6.13275	2.25871e-07	4.16667e-05	539.507	215.65
CSF1R	5.11708	5.03693e-06	0.00047548	849.984	3414.23
CSF2RA	4.98742	7.52151e-06	0.000662028	107.889	231.537
CSRP2	-6.71237	4.51743e-08	1.05263e-05	1958.71	462.874
CSTA	7.8625	0	0	135.141	309.762
CTSB	6.09547	2.48458e-07	4.36508e-05	2916.05	10165.2
CTSL	5.23128	3.43324e-06	0.00035023	941.043	3386.17
CTSS	9.68287	0	0	538.589	2712.16
CXCL16	5.76563	7.45375e-07	0.000109272	712.283	2512.58
CXCL2	6.23042	1.80697e-07	3.4188e-05	197.792	1111.08
CYBRD1	-5.81738	6.09853e-07	9.21502e-05	3543.91	1108.2
CYP4F3	5.5754	1.08418e-06	0.000137143	129.238	272.363
DAPK1	7.46819	0	0	260.621	882.86
DHRS9	5.25857	3.20737e-06	0.000330233	90.9343	295.561
DIAPH2	-5.63904	9.03485e-07	0.000121951	452.67	232.096
DKFZP564F0522	-5.79593	7.00201e-07	0.000104027	901.088	540.608
DKFZP586A0522	-5.41915	1.80697e-06	0.00020202	3234.2	1607.94
DKFZp586C0721	-5.60481	9.93834e-07	0.000127536	272.427	102.38
DKFZp761D221	-8.82	0	0	415.978	123.352
DKFZp762O076	-5.35755	2.23613e-06	0.000239709	345.761	190.027
DOCK8	17.677	0	0	116.871	440.081
DPEP2	6.02241	3.83981e-07	6.43939e-05	100.429	291.168
DSCR1L1	-11.1975	0	0	2778.18	465.964
DSTN	-8.6031	0	0	12864.3	2527.8
DUSP6	9.30327	0	0	137.561	300.367
EBI2	6.24041	1.80697e-07	3.4188e-05	341.431	1615.25
ECGF1	8.97186	0	0	1508.35	8507.2
EFEMP1	-6.05814	2.93633e-07	5.01931e-05	1961.64	539.37
EFHD1	-11.3334	0	0	2671.94	353.655
EFHD2	5.40429	1.87473e-06	0.000208543	389.49	1542.61
EMILIN2	4.97627	7.79256e-06	0.000683168	418.134	1130.65
EML1	-6.37007	1.35523e-07	2.75229e-05	333.594	134.642
EMR2	7.62568	0	0	87.8761	278.579
EPS8	-10.2471	0	0	1045.88	265.618
EPSTI1	7.22763	0	0	238.553	724.135
EVI2A	7.32428	0	0	109.08	226.953
EVI2B	5.38025	2.01025e-06	0.000220844	329.087	1316.04
FAM10A5	-5.50492	1.33264e-06	0.000160326	229.697	160.409
FAM31C	6.07002	2.71046e-07	4.6875e-05	116.999	469.265
FBLN5	-5.61819	9.71247e-07	0.000126844	2468.54	448.888
FBLP.1	-5.49886	1.35523e-06	0.000162602	842.718	202.621
FBXL3A	-5.57981	1.08418e-06	0.000137143	496.436	273.323
FCGR2B	6.26592	1.80697e-07	3.4188e-05	232.86	756.068
FCGR3A	5.21755	3.52359e-06	0.000355353	1437.62	5248.18
FGF13	-8.76739	0	0	218.393	97.5322
FHL1	-9.41607	0	0	4998.06	912.814
FHL5	-5.56405	1.12936e-06	0.000141643	634.121	123.763
FLI1	4.99325	7.40858e-06	0.000657315	399.584	644.798
FLJ10199	6.37649	1.35523e-07	2.75229e-05	269.275	976.121
FLJ11127	5.27137	3.07185e-06	0.000318501	99.6333	235.076
FLJ11577	5.74572	7.67962e-07	0.00011039	72.803	96.6642
FLJ13815	5.07481	5.80489e-06	0.000537657	2803.81	4384.53
FLJ14011	5.12246	4.83365e-06	0.000458244	198.037	322.95
FLJ14464	5.21979	3.50101e-06	0.000353881	372.509	752.911
FLJ14600	-6.5069	9.03485e-08	1.99005e-05	458.26	242.982
FLJ14959	-6.93681	2.25871e-08	5.88235e-06	190.64	112.065
FLJ20054	7.61887	0	0	122.607	275.345
FLJ20273	6.40598	1.12936e-07	2.43902e-05	139.432	422.033
FLJ20647	8.21186	0	0	278.514	806.718
FLJ20668	5.94	4.06568e-07	6.52174e-05	110.842	223.153
FLJ20701	-8.80774	0	0	1710.12	439.446
FLJ21174	-6.6061	4.51743e-08	1.05263e-05	2945.3	934.392
FLJ21415	5.42108	1.71662e-06	0.000192405	86.6208	122.597
FLJ21438	7.08945	0	0	155.884	1072.34
FLJ21986	-9.77339	0	0	1878.18	308.26
FLJ22104	-6.40411	1.35523e-07	2.75229e-05	402.35	221.515
FLJ22246	6.22461	1.80697e-07	3.4188e-05	137.31	283.25
FLJ22269	6.9138	2.25871e-08	5.88235e-06	342.907	858.046
FLJ31052	5.55911	1.15194e-06	0.000143258	123.243	228.247
FLJ37970	5.74047	7.67962e-07	0.00011039	131.719	413.372
FLJ40773	-6.1618	2.03284e-07	3.82979e-05	153.301	88.5889
FLJ90013	-6.01946	3.83981e-07	6.43939e-05	218.216	137.435
FLNA	-11.1388	0	0	15333.8	5695.65
FLNC	-7.57579	0	0	228.969	94.8162
FPRL2	7.58034	0	0	280.563	1382.48
FRK	-8.41202	0	0	132.656	71.5265
FRZB	-16.2608	0	0	3781.01	458.553
FUCA1	5.88869	5.19504e-07	8.24373e-05	805.273	3140.3
FYB	15.6227	0	0	97.1308	242.863
FZD1	-6.00105	4.06568e-07	6.52174e-05	657.053	243.757
GADD45A	-6.50165	9.03485e-08	1.99005e-05	2534.79	621.807
GALNT1	5.49965	1.33264e-06	0.000160326	205.924	332.211
GALNT3	5.44486	1.5811e-06	0.000180412	105.894	147.268
GALNT6	8.64394	0	0	76.5475	154.37
GBP5	5.27858	2.9815e-06	0.000310588	118.363	373.595
GJA1	-6.168	1.80697e-07	3.4188e-05	1392.58	439.11
GKAP42	-6.70099	4.51743e-08	1.05263e-05	171.962	108.043
GLS	-5.39284	1.96508e-06	0.000216958	893.318	356.22
GM2A	5.06604	5.87265e-06	0.000541667	128.369	407.422
GMDS	-10.9196	0	0	867.355	258.058
GMFG	11.3219	0	0	244.085	834.477
GNA15	7.17442	0	0	169.034	552.53
GPC4	-5.22962	3.45583e-06	0.000351724	391.941	169.822
GPR160	5.26259	3.1622e-06	0.00032634	141.669	497.093
GPR48	-6.23297	1.80697e-07	3.4188e-05	220.008	108.446
GPR6	5.18919	3.93016e-06	0.000387528	67.0961	80.3506
GPR65	6.33576	1.35523e-07	2.75229e-05	92.3704	317.889
GPRC5C	-8.73481	0	0	826.027	187.902
GRIA2	-6.49641	9.03485e-08	1.99005e-05	185.839	76.2738
GRK5	-8.20475	0	0	1254.7	365.654
GRN	8.31846	0	0	1029.33	3730.76
HAVCR2	6.08505	2.48458e-07	4.36508e-05	338.595	1767.53
HEM1	9.99957	0	0	121.189	717.04
HEPH	-6.91084	2.25871e-08	5.88235e-06	320.195	121.709
HIG1	-6.05058	2.93633e-07	5.01931e-05	1453.85	735.243
HIG2	-5.3405	2.30389e-06	0.000244604	937.034	142.797
HLA.DMA	5.32213	2.50717e-06	0.000264286	1323.43	4890.24
HLA.DMB	10.4226	0	0	813.852	3725.83
HLA.DPA1	5.62179	9.71247e-07	0.000126844	4262.61	11387.7
HLA.DPB1	5.65485	9.03485e-07	0.000121951	5541.02	17354.2
HM74	5.46431	1.51334e-06	0.000174479	112.662	299.627
hmm10196	6.33087	1.35523e-07	2.75229e-05	100.804	132.125
HMOX1	5.19064	3.90757e-06	0.000386161	380.32	6261.95
HN1	6.38085	1.35523e-07	2.75229e-05	300.207	1025.61
Hs.101689	-5.61869	9.71247e-07	0.000126844	870.104	274.969
Hs.157142	5.81262	6.09853e-07	9.21502e-05	67.1676	109.549
Hs.214235	6.15063	2.25871e-07	4.16667e-05	94.5166	160.615
Hs.28774	-5.64381	9.03485e-07	0.000121951	179.13	93.3766
Hs.32405	-6.70319	4.51743e-08	1.05263e-05	188.819	83.693
Hs.444174	7.53707	0	0	81.2174	142.988
Hs.459627	5.03458	6.59544e-06	0.000602062	118.314	167.742
Hs.469194	5.11614	5.03693e-06	0.00047548	265.209	507.464
Hs.470148	5.49991	1.33264e-06	0.000160326	109.762	191.32
Hs.499121	5.81954	6.09853e-07	9.21502e-05	61.0711	73.681
Hs.507407	5.32966	2.41682e-06	0.00025537	126.58	256.684
Hs.523346	-5.19824	3.72688e-06	0.000371622	190.077	130.042
Hs.5724	-6.51328	9.03485e-08	1.99005e-05	3296.44	545.164
Hs.7888	-6.28523	1.5811e-07	3.18182e-05	261.425	90.1919
HS3ST1	6.12375	2.48458e-07	4.36508e-05	115.96	423.077
HSD17B12	-6.11323	2.48458e-07	4.36508e-05	2211.37	1190.11
HSPB8	-6.02488	3.83981e-07	6.43939e-05	1259.98	396.432
IDH2	6.3635	1.35523e-07	2.75229e-05	587.157	1360.33
IFI30	5.60456	9.93834e-07	0.000127536	835.385	8599.66
IGSF4	6.44861	1.12936e-07	2.43902e-05	111.623	247.898
IL10RB	5.4643	1.51334e-06	0.000174479	797.949	1714.43
IL13RA2	-7.68969	0	0	494.986	83.7614
IL18	5.36123	2.21354e-06	0.000237864	694.042	1483.22
IQGAP2	8.07825	0	0	176.729	416.086
IRF7	4.97306	7.9055e-06	0.000690335	283.035	865.831
ITGA1	-5.18183	4.0431e-06	0.000396896	235.832	96.4422
ITGA8	-7.4923	0	0	1897.99	128.236
ITGAX	6.68394	4.51743e-08	1.05263e-05	186.699	931.435
ITGB1	-5.85595	5.64678e-07	8.74126e-05	2384.08	1167.22
JAM3	-6.13616	2.25871e-07	4.16667e-05	2354.09	668.658
JWA	-5.47881	1.46816e-06	0.000173333	4083.62	2785.58
KCNA5	-8.11223	0	0	940.995	100.221
KCNAB1	-8.45029	0	0	437.75	129.586
KCNE3	5.47437	1.49075e-06	0.000174479	147.326	296.135
KCNK13	6.03672	3.38807e-07	5.76923e-05	71.3437	113.115
KCNMA1	-7.22855	0	0	1672.19	477.943
KIAA0276	-7.52349	0	0	836.785	374.222
KIAA0367	-7.99955	0	0	845.063	139.943
KIAA0492	6.10409	2.48458e-07	4.36508e-05	225.36	423.402
KIAA0527	-7.8044	0	0	243.171	74.7721
KIAA0626	-5.72955	8.13137e-07	0.000115385	101.531	75.2682
KIAA0992	-5.5284	1.24229e-06	0.000151515	3311.3	982.195
KIAA1189	5.04602	6.25663e-06	0.000573499	72.7316	96.6963
KIAA1363	15.685	0	0	123.219	436.78
KIAA1430	-7.91796	0	0	645.248	300.146
KIAA2022	-5.55867	1.15194e-06	0.000143258	100.816	84.7519
KLF15	-5.39223	1.96508e-06	0.000216958	217.983	90.9284
KLHDC2	-6.24793	1.80697e-07	3.4188e-05	1242.99	601.268
KPNB3	-5.29974	2.77822e-06	0.000292162	334.635	177.255
KYNU	7.72435	0	0	182.201	652.08
LACTB	5.66159	8.80898e-07	0.000121495	137.753	308.894
LANCL1	-6.22922	1.80697e-07	3.4188e-05	878.204	398.762
LAPTM5	9.60928	0	0	270.659	1541.88
LCN7	-7.06459	2.25871e-08	5.88235e-06	351.728	131.36
LCP1	13.3196	0	0	798.482	4529.43
LCP2	8.35358	0	0	171.881	715.608
LGMN	7.89898	0	0	1072.53	4478.77
LHFPL2	4.99865	7.29564e-06	0.000649899	432.617	1210.85
LILRA2	5.85715	5.64678e-07	8.74126e-05	98.9397	291.241
LILRB2	8.67672	0	0	306.167	1437.87
LILRB3	5.42391	1.71662e-06	0.000192405	321.865	1106.43
LIMK1	7.7358	0	0	216.708	522.749
LOC112476	-6.46263	1.12936e-07	2.43902e-05	292.963	108.019
LOC112817	-6.11432	2.48458e-07	4.36508e-05	151.968	83.872
LOC129607	7.22334	0	0	112.646	182.313
LOC155340	14.1712	0	0	461.293	1792.55
LOC201175	5.48068	1.44558e-06	0.000172043	96.059	138.431
LOC201176	6.02382	3.83981e-07	6.43939e-05	203.503	767.153
LOC221955	8.04711	0	0	244.59	526.106
LOC255374	5.63404	9.26072e-07	0.000123123	355.613	695.146
LOC257106	7.7229	0	0	121.576	466.924
LOC283157	7.73606	0	0	61.3575	95.0335
LOC284021	5.0144	7.0246e-06	0.000630832	93.2987	149.629
LOC284407	5.3799	2.01025e-06	0.000220844	781.627	1571.68
LOC285052	5.02077	6.91166e-06	0.000621951	135.236	239.352
LOC285169	-5.87672	5.64678e-07	8.74126e-05	108.252	76.6665
LOC285171	5.59595	9.93834e-07	0.000127536	172.852	285.793
LOC285296	5.37769	2.03284e-06	0.000221675	172.213	524.103
LOC285550	-5.17841	4.11086e-06	0.000401766	197.337	140.003
LOC286126	5.35249	2.25871e-06	0.000241546	319.677	607.899
LOC286408	-5.09991	5.33056e-06	0.000501062	201.601	130.161
LOC340543	-8.87253	0	0	161.809	77.8978
LOC347348	-7.85696	0	0	3099.44	960.826
LOC349236	5.32768	2.41682e-06	0.00025537	92.9199	199.737
LOC375391	8.01744	0	0	457.1	1319.95
LOC387758	-6.7763	4.51743e-08	1.05263e-05	258.63	90.2798
LOC389361	-5.67849	8.58311e-07	0.000120253	115.438	70.6125
LOC399959	-6.20091	1.80697e-07	3.4188e-05	1361.1	325.797
LOC399972	6.69126	4.51743e-08	1.05263e-05	910.407	1850.79
LOC400586	5.33814	2.30389e-06	0.000244604	129.258	359.974
LOC401059	-6.36735	1.35523e-07	2.75229e-05	463.139	117.113
LOC401233	7.83551	0	0	83.5057	117.995
LOC401900	5.01053	7.09236e-06	0.000635081	190.891	341.113
LOC402559	7.17102	0	0	100.583	185.554
LOC51308	-9.2962	0	0	117.773	66.7545
LOC57146	-8.22734	0	0	739.22	278.723
LOC83690	-5.64121	9.03485e-07	0.000121951	376.741	106.972
LOC91526	5.99527	4.06568e-07	6.52174e-05	1405.18	2405.99
LPXN	9.90744	0	0	299.093	1362.41
LSP1	5.40909	1.87473e-06	0.000208543	156.17	592.523
LTBP1	-9.02904	0	0	4079.47	592.27
LY86	6.25213	1.80697e-07	3.4188e-05	212.941	962.445
LYN	5.60846	9.71247e-07	0.000126844	409.036	1724.58
LYZ	8.30035	0	0	271.873	2178.82
M6PR	5.15285	4.35932e-06	0.000421397	520.036	1161
MADH6	-5.74962	7.45375e-07	0.000109272	493.286	206.872
MAF	5.17093	4.17862e-06	0.000406593	268.908	737.476
MAOA	-8.33141	0	0	2559.31	430.632
MAP3K1	8.40801	0	0	313.04	754.739
MAP3K14	5.17861	4.11086e-06	0.000401766	109.901	261.635
MAPK13	7.05847	2.25871e-08	5.88235e-06	90.7538	290.067
MAPKAPK3	7.04886	2.25871e-08	5.88235e-06	190.75	646.023
MBNL2	-5.80274	6.77614e-07	0.00010101	458.236	240.64
MFGE8	-6.515	9.03485e-08	1.99005e-05	14946	3918.09
MGAT4A	5.75737	7.45375e-07	0.000109272	157.548	383.106
MGC16491	-7.72996	0	0	414.742	121.327
MGC24133	6.21131	1.80697e-07	3.4188e-05	697.388	2017.49
MGC29891	4.99582	7.34082e-06	0.00065261	1752.34	2805.89
MGC33887	-5.13677	4.58519e-06	0.000438445	160.749	103.833
MMD	5.61596	9.71247e-07	0.000126844	293.165	659.118
MMP25	5.58238	1.0616e-06	0.000135447	97.0067	580.337
MNDA	7.14109	0	0	254.3	1395.54
MPEG1	5.61226	9.71247e-07	0.000126844	146.507	880.112
MPP1	5.47187	1.49075e-06	0.000174479	431.074	1259.97
MTAC2D1	-7.0899	0	0	270.545	110.632
MTHFD2	-5.9656	4.06568e-07	6.52174e-05	1191.93	434.535
my048	-15.3215	0	0	1340.4	97.3526
MYH10	-10.1655	0	0	3977.2	483.522
MYH11	-5.638	9.26072e-07	0.000123123	16575.5	3694.5
MYLK	-7.33194	0	0	851.331	272.812
MYO1G	5.44697	1.55851e-06	0.000178295	82.2231	219.744
MYO5A	5.92138	4.06568e-07	6.52174e-05	230.106	497.273
MYOZ2	-5.42185	1.71662e-06	0.000192405	97.5743	59.4497
NAP1L3	-8.06237	0	0	234.563	103.215
NCB5OR	5.72845	8.13137e-07	0.000115385	254.935	610.444
NCF1	7.12483	0	0	320.274	2680.55
NCF2	6.319	1.35523e-07	2.75229e-05	200.074	1132.49
NCKAP1	-6.11045	2.48458e-07	4.36508e-05	2678.41	832.934
NCKIPSD	-7.36363	0	0	226.283	128.037
NCKX6	4.99215	7.43117e-06	0.000658	144.324	289.559
NDE1	5.58468	1.0616e-06	0.000135447	253.352	513.529
NETO2	5.12925	4.67554e-06	0.000444206	80.8674	128.64
NEXN	-5.92706	4.06568e-07	6.52174e-05	956.315	260.502
NFIA	-7.57402	0	0	1671.79	398.661
NFIC	-5.63376	9.26072e-07	0.000123123	191.143	116.742
NFKBIA	5.63473	9.26072e-07	0.000123123	3602.03	5569.21
NFKBIE	9.53741	0	0	216.686	770.926
NINJ1	5.56111	1.15194e-06	0.000143258	1462.34	3706.45
NIPSNAP3B	-5.52692	1.24229e-06	0.000151515	107.659	77.7871
NLGN1	-7.20159	0	0	221.38	84.7016
NMI	7.64311	0	0	214.297	376.971
NMNAT1	7.36986	0	0	266.067	456.17
NOV	-9.86706	0	0	5829.09	824.657
NPL	7.41161	0	0	152.94	490.226
NPR1	-5.19499	3.83981e-06	0.000381166	441.163	128.629
NPY1R	-5.46412	1.51334e-06	0.000174479	130.443	88.6242
NR2F2	-5.45312	1.55851e-06	0.000178295	1646.17	612.764
NXT2	7.50964	0	0	138.492	192.342
OGN	-8.12732	0	0	3113.83	488.339
OSBPL11	5.60219	9.93834e-07	0.000127536	127.589	186.994
OSCAR	7.0787	0	0	85.6031	200.027
OSM	6.52621	9.03485e-08	1.99005e-05	236.244	1323.18
OSRF	-5.38786	1.96508e-06	0.000216958	173.037	111.009
OTOA	5.68178	8.35724e-07	0.000117834	94.4272	156.01
PAM	-6.26503	1.80697e-07	3.4188e-05	3403.22	1155.8
PAWR	-5.53691	1.24229e-06	0.000151515	215.33	117.364
PCDH7	-5.50089	1.33264e-06	0.000160326	330.776	101.172
PCDHB9	5.74251	7.67962e-07	0.00011039	117.319	174.355
PCOLCE2	-7.01649	2.25871e-08	5.88235e-06	1289.78	492.846
PCSK1	-8.66739	0	0	110.264	72.9357
PDE6B	5.0204	6.91166e-06	0.000621951	96.3317	206.162
PDE8B	-5.83727	5.87265e-07	9.02778e-05	332.863	79.7837
PDGFC	-7.59376	0	0	622.889	274.337
PDGFD	-8.71132	0	0	1584.06	245.607
PDLIM3	-5.90525	4.7433e-07	7.55396e-05	2662.09	579.409
PFKFB4	5.21136	3.56877e-06	0.000358277	147.698	352.328
PIK3CG	9.807	0	0	105.452	302.349
PIR51	5.22743	3.47842e-06	0.000352403	70.9429	111.882
PJA2	-6.92356	2.25871e-08	5.88235e-06	3841.49	1983.26
PKD2	-6.08059	2.71046e-07	4.6875e-05	1318.61	318.879
PLAUR	5.19854	3.72688e-06	0.000371622	270.93	1420.16
PLCB2	5.86367	5.64678e-07	8.74126e-05	101.091	268.806
PLCE1	-5.19476	3.8624e-06	0.00038255	202.254	92.5037
PLCL1	-5.20889	3.56877e-06	0.000358277	210.472	101.05
PLEK	8.90753	0	0	260.059	1632.11
PLEKHC1	-5.59932	9.93834e-07	0.000127536	4778.46	1503.93
PLN	-6.83396	2.25871e-08	5.88235e-06	1158.43	146.245
PLS3	-5.66362	8.80898e-07	0.000121495	3523.51	830.673
POU6F1	-5.54297	1.21971e-06	0.00015	189.461	119.299
PPGB	5.85301	5.64678e-07	8.74126e-05	2784.84	5344.69
PPIF	6.76611	4.51743e-08	1.05263e-05	171.022	756.846
PPP1CB	-7.27026	0	0	1282.77	627.384
PPP1R3C	-6.55434	9.03485e-08	1.99005e-05	3790.24	225.167
PRELP	-5.96716	4.06568e-07	6.52174e-05	5633.12	1204.55
PRKCB1	5.46114	1.51334e-06	0.000174479	191.761	1093.62
PRO2013	5.10115	5.28539e-06	0.000497872	257.905	717.125
PRRX2	-5.63768	9.26072e-07	0.000123123	840.7	292.885
PSTPIP1	6.09043	2.48458e-07	4.36508e-05	257.263	570.511
PTPN22	5.17056	4.17862e-06	0.000406593	79.5938	122.585
PTPRG	-5.14105	4.54001e-06	0.000436009	252.302	104.84
PVALB	5.74043	7.67962e-07	0.00011039	67.7896	84.8988
RAMP1	-8.52237	0	0	1789.43	242.627
RAP2C	6.25666	1.80697e-07	3.4188e-05	386.47	625.236
RAPGEF5	-7.44607	0	0	243.834	108.139
RASSF2	6.66647	4.51743e-08	1.05263e-05	98.629	266.929
RECK	-8.49553	0	0	561.97	178.941
RGS17	-7.59637	0	0	157.945	82.5559
RGS18	5.07123	5.82748e-06	0.000538622	118.658	481.125
RGS19	12.4001	0	0	126.23	469.368
RGS5	-9.84259	0	0	3218.9	390.734
RNASET2	7.29185	0	0	1893.55	9115.68
RNF149	5.80857	6.55027e-07	9.7973e-05	711.033	1680.4
RPEL1	6.38352	1.35523e-07	2.75229e-05	87.6143	159.588
RUNX3	5.43111	1.67145e-06	0.000189258	107.752	796.039
SAP30	-5.51084	1.31005e-06	0.000159341	880.212	480.056
SAT	5.24217	3.36548e-06	0.000344111	3015.08	7298.9
SCARB1	5.66332	8.80898e-07	0.000121495	488.261	1042.64
SCD	5.43557	1.64886e-06	0.000187661	581.837	1896.3
SDS	5.00959	7.11495e-06	0.000635081	95.3261	706.741
SEMACAP3	-6.30055	1.5811e-07	3.18182e-05	207.633	93.4488
SEPT10	-6.66323	4.51743e-08	1.05263e-05	583.533	272.503
SERPINA1	5.15157	4.3819e-06	0.000422658	209.135	999.342
SGK	5.37069	2.16836e-06	0.000234146	452.051	2653.17
SH3BP1	10.2525	0	0	175.751	1295.54
SHCBP1	6.76332	4.51743e-08	1.05263e-05	5826.12	9520.91
SLAMF7	5.19546	3.81722e-06	0.000379775	99.5225	404.623
SLC14A1	-5.24733	3.25255e-06	0.000334107	109.368	77.3865
SLC15A3	5.6517	9.03485e-07	0.000121951	261.166	885.365
SLC22A18	6.18997	1.80697e-07	3.4188e-05	200.771	397.209
SLC25A19	5.99999	4.06568e-07	6.52174e-05	180.237	463.74
SLC2A12	-5.37765	2.03284e-06	0.000221675	157.165	86.459
SLC2A5	5.13888	4.5626e-06	0.000437229	142.206	534.947
SLC37A2	6.80764	2.25871e-08	5.88235e-06	94.6506	416.578
SLC7A7	7.68129	0	0	216.205	831.783
SMOC2	-5.67905	8.58311e-07	0.000120253	3554.43	844.702
SMPDL3A	5.76756	7.45375e-07	0.000109272	265.04	587.066
SNAPC3	-5.85057	5.64678e-07	8.74126e-05	402.031	205.942
SNN	5.64867	9.03485e-07	0.000121951	127.441	230.171
SNX10	10.5121	0	0	278.413	1381.72
SOD3	-5.56251	1.12936e-06	0.000141643	10346.8	2414.65
SPARCL1	-6.95793	2.25871e-08	5.88235e-06	2638.17	488.379
SPG20	-6.62919	4.51743e-08	1.05263e-05	295.345	136.81
SPHAR	-7.58035	0	0	1059.95	439.843
SPI1	8.95307	0	0	165.84	592.102
SPRY1	-5.9671	4.06568e-07	6.52174e-05	1084.31	243.535
SRCRB4D	4.97895	7.67962e-06	0.000674603	76.4573	107.689
ST13	-10.4243	0	0	949.55	449.222
ST14	5.74543	7.67962e-07	0.00011039	90.5042	209.196
STEAP	-5.43227	1.67145e-06	0.000189258	282.973	127.578
STK10	6.09486	2.48458e-07	4.36508e-05	175.776	646.993
STK38L	-7.42115	0	0	516.741	163.006
STX11	5.34222	2.2813e-06	0.000243373	211.816	718.357
STXBP2	5.69254	8.35724e-07	0.000117834	143.969	552.945
SYK	12.6974	0	0	175.17	978.269
SYNPO2	-8.55771	0	0	1566.65	285.679
TA.KRP	6.38672	1.35523e-07	2.75229e-05	90.6085	139.708
TBXA2R	-8.36331	0	0	235.195	108.058
TBXAS1	5.29134	2.89115e-06	0.0003026	135.681	499.499
TEAD3	-8.01336	0	0	235.107	113.315
TFEC	5.02729	6.77614e-06	0.000614754	84.5313	121.241
TGFBR3	-6.86602	2.25871e-08	5.88235e-06	1270.05	386.666
THBS2	-6.08062	2.71046e-07	4.6875e-05	5807.54	1411.09
TLP19	5.26877	3.09444e-06	0.000320093	331.2	789.737
TLR1	5.2844	2.93633e-06	0.000306604	87.232	169.617
TM4SF10	-6.36974	1.35523e-07	2.75229e-05	3521.63	615.407
TM7SF1	5.55066	1.19712e-06	0.000148045	578.256	1205.43
TMSL1	6.47224	9.03485e-08	1.99005e-05	1251.33	2447.59
TNFRSF1B	6.89272	2.25871e-08	5.88235e-06	549.542	1879.16
TNFRSF21	5.45517	1.53592e-06	0.000176623	157.472	549.2
TNFSF13B	5.29482	2.84598e-06	0.000298578	268.216	847.61
TOM1	5.83693	5.87265e-07	9.02778e-05	349.004	920.688
TREM1	6.06366	2.93633e-07	5.01931e-05	137.329	673.122
TRIM2	-6.80251	2.25871e-08	5.88235e-06	381.877	173.557
TYROBP	6.83619	2.25871e-08	5.88235e-06	768.186	4828.22
UCP2	5.47963	1.46816e-06	0.000173333	248.099	1325.98
USP14	5.24268	3.36548e-06	0.000344111	317.199	593.853
VASP	5.48439	1.42299e-06	0.000169811	3704.4	7114.82
VHL	7.35253	0	0	178.291	307.267
ZMPSTE24	-5.46023	1.51334e-06	0.000174479	1628.47	907.878
ZMYND15	6.59288	4.51743e-08	1.05263e-05	137.674	355.057
ZNF358	-6.71343	4.51743e-08	1.05263e-05	1043.04	559.557

## Sheet: common
Gene	GSE57691					GSE7084
	d-test statistic	p-value	q-value	Normal avg.	AAA avg.	d-test statistic	p-value	q-value	Normal avg.	AAA avg.
C1orf24	-5.99255	1.03424e-05	0.000276094	0.553089	-0.610158	-7.30726	0	0	1696.32	529.605
C20orf108	-6.62986	1.46616e-06	8.7585e-05	0.81743	-0.322973	-5.55138	1.19712e-06	0.000148045	642.141	346.265
FHL5	-5.89286	1.46616e-05	0.000353575	0.791466	-0.32203	-5.56405	1.12936e-06	0.000141643	634.121	123.763
FRZB	-6.10179	6.89491e-06	0.000207298	0.899852	-0.672547	-16.2608	0	0	3781.01	458.553		FDR = 0.0005
GLS	-6.08909	7.25155e-06	0.00021589	0.531606	-0.409995	-5.39284	1.96508e-06	0.000216958	893.318	356.22		n = 12
GRK5	-7.4098	1.9813e-07	4.17895e-05	0.521054	-0.265143	-8.20475	0	0	1254.7	365.654
KIAA0367	-5.73111	2.45285e-05	0.000486037	0.918738	-0.643417	-7.99955	0	0	845.063	139.943
KLHDC2	-6.56595	1.74354e-06	9.31309e-05	0.840817	-0.415804	-6.24793	1.80697e-07	3.4188e-05	1242.99	601.268
MAOA	-6.6187	1.46616e-06	8.7585e-05	1.18058	-0.576558	-8.33141	0	0	2559.31	430.632
PRRX2	-6.14678	6.02314e-06	0.000192485	0.562873	-0.30104	-5.63768	9.26072e-07	0.000123123	840.7	292.885
ZMPSTE24	-6.85449	7.92519e-07	6.52569e-05	0.734886	-0.349139	-5.46023	1.51334e-06	0.000174479	1628.47	907.878
ZNF358	-6.02397	9.27247e-06	0.000255909	0.220449	-0.319858	-6.71343	4.51743e-08	1.05263e-05	1043.04	559.557

## Sheet: size
Gene	GSE98278
	t-test statistic	p-value	Normal avg.	AAA avg.
C1orf24	-2.50674336025891	0.018041851048458	0.428762	-0.401965
FRZB	-2.16928675791296	0.0383988567300236	0.379628	-0.355902
KIAA0367	-2.23154829184023	0.0335370227010133	0.388947	-0.364637

## Sheet: rupture 
Gene	GSE98278
	t-test statistic	p-value	Normal avg.	AAA avg.
C1orf24	-2.44866728370965	0.0182099043661366	0.210572	-0.383984
FRZB	-2.0348	0.0476577	0.248838	-0.453764
