# Supplementary material for: FRZB as a key molecule in abdominal aortic aneurysm progression affecting vascular integrity
Source: Biosci Rep. 2021 Jan 6;41(1):BSR20203204. doi: 10.1042/BSR20203204 (PMC7789806; doi:10.1042/BSR20203204)
Supplement: Supplementary Tables S1-S2 [file BSR-2020-3204_supp1.zip › BSR-2020-3204_suppST2.xlsx]

## Sheet: FRZB
p.value.x	correlation.x	p.value.y	correlation.y	gene
positive correlation
7.17185e-10	0.703788	1.48705e-05	0.810242	ACVR1
1.89821e-10	0.719966	9.73361e-05	0.761094	AUTS2
7.65813e-10	0.702961	0.000269803	0.728513	BMPR2
2.00361e-11	0.744988	2.56909e-08	0.910299	C1orf24
4.06824e-10	0.710823	2.98198e-06	0.843529	C20orf108			x = GSE 57691
4.44735e-12	0.760269	3.46577e-12	0.967445	C6orf117			y = GSE 7084
5.38563e-10	0.707368	1.14063e-06	0.860382	CCDC3
4.08829e-10	0.710763	3.88929e-05	0.786665	CCDC6
3.16779e-12	0.763565	1.78245e-07	0.887704	CDH13
1.59894e-11	0.74735	4.2864e-06	0.836607	CLDN12
1.07818e-10	0.726526	3.088e-12	0.967866	CPE
8.68529e-11	0.728985	8.3789e-10	0.93941	DSTN
7.16319e-20	0.881227	2.03108e-10	0.948428	EFHD1
4.94158e-11	0.735275	0.000322037	0.722352	ESD
6.23107e-11	0.73271	6.48621e-07	0.869368	FBLN5
1.72434e-12	0.769342	0.000153681	0.747086	FHL5
3.98364e-14	0.801731	4.41951e-10	0.943666	FLJ21986
0	1	0	1	FRZB
9.35461e-15	0.812791	0.000315952	0.723024	FYCO1
3.95627e-13	0.782665	2.35398e-07	0.883999	GLS
6.06456e-11	0.733011	2.08397e-09	0.932772	GMDS
5.89682e-13	0.779142	2.99275e-06	0.843461	GPC4
1.88793e-11	0.745613	6.97663e-06	0.826791	HEY2
5.69177e-10	0.706681	7.88697e-06	0.824219	ITGA1
4.83742e-10	0.708696	1.23385e-07	0.892414	ITGA8
1.73904e-11	0.746474	1.9455e-05	0.803956	JAK2
2.53822e-12	0.765689	1.06385e-07	0.894253	JAM3
2.33802e-10	0.717502	4.09757e-10	0.944148	KCNA5
6.91377e-12	0.755904	0.000535304	0.703733	KCNMB1
1.01764e-12	0.77422	0.000427529	0.712145	KCTD10
5.10759e-11	0.734912	0.000146674	0.748559	KCTD9
1.85565e-14	0.807651	4.35958e-08	0.904647	KIAA0367
3.88185e-11	0.737915	7.13198e-08	0.899051	MAOA
3.89202e-10	0.711364	5.44214e-06	0.831874	MBNL2
9.42779e-12	0.75278	3.86337e-06	0.838622	MFAP4
1.68869e-10	0.721338	2.36264e-05	0.799269	MRPS6
3.62476e-16	0.835194	1.12384e-10	0.951777	MYH10
2.67613e-10	0.715891	1.4545e-06	0.856311	MYH11
1.1063e-13	0.793492	4.61105e-06	0.835175	NEXN
7.59534e-12	0.754962	2.40615e-08	0.910975	NFIA
5.39023e-15	0.816817	8.10278e-10	0.939641	NOV
4.49077e-11	0.736325	7.40504e-08	0.89861	OGN
2.40624e-10	0.71716	9.90505e-06	0.819332	P15RS
3.55679e-10	0.712461	1.54322e-09	0.935039	PDGFC
1.83506e-13	0.789267	1.80729e-06	0.852567	PKD2
5.02958e-13	0.780554	1.83899e-06	0.852262	PLS3
5.49953e-10	0.707108	1.78934e-06	0.852741	PPP1CB
2.67578e-14	0.80484	8.24468e-07	0.865627	PPP1R3C
4.78226e-10	0.708838	4.11686e-06	0.837393	PROS1
4.38019e-10	0.709918	0.000208794	0.73716	RABGAP1
2.79294e-10	0.715379	0.000270536	0.72842	RASL12
8.55141e-12	0.753767	8.51315e-06	0.822597	RERG
6.65802e-18	0.858799	2.33022e-11	0.959641	RGS5
7.12521e-10	0.703871	5.4729e-06	0.83176	SAP30
2.79952e-12	0.764752	0.000100385	0.760176	SBDS
4.17883e-10	0.710495	0.000349781	0.719419	SCRG1
1.72891e-15	0.824821	0.000226311	0.734477	SLC25A4
1.74669e-16	0.839808	1.39916e-07	0.890828	SMOC2
6.45877e-10	0.705103	1.50647e-07	0.889884	SPARCL1
5.5936e-13	0.779612	0.000134728	0.751216	SSPN
4.032e-10	0.710933	8.75086e-14	0.978465	ST13
1.22819e-11	0.750079	3.31136e-07	0.879277	STK38L
6.37495e-10	0.705267	0.000153679	0.747086	WASL
5.56319e-12	0.758066	0.000502102	0.706158	YAP1
2.11012e-11	0.744443	2.56258e-05	0.797272	ZNF25

## Sheet: C1orf24
p.value.x	correlation.x	gene	p.value.y	correlation.y
positive correlation
8.01966e-16	0.826093	ACVR1	1.14518e-05	0.803619			x = GSE 57691
7.71836e-11	0.725969	AK3	2.71888e-05	0.782927			y = GSE 7084
1.31803e-11	0.745044	ALDH3A2	2.32208e-05	0.786876
1.24946e-11	0.745596	AUTS2	1.36578e-08	0.907548
6.67138e-14	0.793497	BMPR2	5.36989e-06	0.819964
0	1	C1orf24	0	1
6.2967e-11	0.728251	C20orf108	8.17399e-05	0.752967
6.871e-21	0.888033	CCDC6	1.96305e-05	0.790993
2.52943e-11	0.738198	CDH13	2.14369e-09	0.924459
3.53873e-17	0.845662	CLDN12	7.90981e-06	0.8118
8.66874e-11	0.724658	CLIC4	1.8237e-07	0.876965
5.14881e-12	0.754549	COL8A1	2.81336e-06	0.832742
1.57776e-19	0.87416	CTNNA1	3.62705e-06	0.827842
1.23817e-13	0.788412	CYBRD1	3.22694e-06	0.830116
8.68163e-16	0.825561	DPYSL3	2.62311e-05	0.783831
2.89757e-11	0.736744	EDNRA	2.58528e-07	0.872096
2.97258e-11	0.736469	EFEMP1	1.19246e-10	0.944736
4.12548e-14	0.797353	EFHD1	3.69658e-07	0.866894
4.90405e-12	0.75503	EPS8	5.20081e-08	0.892915
5.34377e-11	0.730073	EXT2	3.70749e-05	0.774921
4.02254e-26	0.928051	FLJ21986	1.50806e-06	0.844141
2.45846e-10	0.712539	FRZB	6.82595e-09	0.914301
2.96589e-22	0.900326	FYCO1	0.000122172	0.74088
1.08446e-10	0.722107	GLS	4.30736e-06	0.824438
1.40874e-16	0.837314	GMDS	5.05275e-05	0.766599
3.67714e-16	0.831226	GPC4	1.27869e-05	0.801106
8.84114e-15	0.809176	HSD17B12	1.62649e-06	0.842805
4.75178e-11	0.731368	IMMP2L	0.000393513	0.701615
1.11959e-15	0.823844	ITGA1	4.05813e-05	0.772527
2.46211e-14	0.801404	JAM3	3.0092e-05	0.780344
6.00301e-15	0.812024	KCTD10	0.000382032	0.702691
3.5098e-16	0.831527	KIAA0367	3.08949e-08	0.898884
2.75414e-12	0.760647	KLHDC2	4.17893e-06	0.825043
2.13437e-15	0.819403	LANCL1	1.62757e-07	0.87851
1.16974e-10	0.721238	LOXL4	6.59272e-07	0.857994
2.70574e-13	0.78178	MAOA	0.000263871	0.715764
1.71719e-11	0.742292	MBNL2	1.03156e-06	0.850671
4.93807e-17	0.843692	MFAP4	2.81246e-05	0.782069
4.2367e-14	0.797142	MGP	0.000344522	0.706412
1.14811e-12	0.768882	MRPS6	9.34973e-06	0.80815
1.89361e-16	0.835463	MYH10	3.56876e-10	0.937798
1.91232e-16	0.835401	NAV1	5.69581e-06	0.818748
3.47036e-12	0.758415	NEXN	0.000170276	0.73038
1.23151e-13	0.788457	NFIA	6.91271e-07	0.857237
3.12932e-20	0.881537	NOV	5.41186e-10	0.934934
2.20454e-14	0.802259	NR2F2	1.74949e-06	0.841505
4.42862e-19	0.869199	P15RS	0.000347752	0.706078
9.28438e-18	0.853303	PAM	8.1253e-07	0.854624
9.06243e-11	0.724154	PDGFRA	0.000391043	0.701844
6.6438e-10	0.700375	PDLIM3	4.47669e-05	0.769893
7.74821e-11	0.725926	PGCP	0.000252882	0.717223
1.21158e-16	0.838249	PKD2	1.17076e-05	0.803119
7.94414e-17	0.840834	PLS3	4.59678e-05	0.769177
6.17683e-11	0.728465	PPP1R12A	7.4486e-05	0.755669
2.00488e-16	0.835103	PPP1R3C	1.08051e-07	0.883904
3.30453e-17	0.846063	PROS1	1.16085e-09	0.929326
2.62698e-11	0.737794	RECK	1.90531e-07	0.876365
1.01023e-12	0.770058	RERG	0.00016778	0.730858
1.2748e-11	0.745389	RNF20	3.85371e-05	0.7739
2.21908e-13	0.783484	RYK	0.000320731	0.708956
4.37634e-11	0.732272	SMOC2	3.40456e-07	0.86811
7.20308e-16	0.82681	SPARCL1	2.33003e-05	0.786791
2.81531e-14	0.800361	STK3	2.53692e-05	0.784671
2.63811e-17	0.847375	SYT11	8.70458e-05	0.751118
2.63507e-10	0.71171	TGFBR3	2.30221e-06	0.836503
3.53932e-11	0.734585	THBS2	6.16388e-07	0.85906
1.59698e-10	0.717631	TIGD7	3.22549e-05	0.778556
4.21615e-11	0.73268	TRIM2	2.62789e-08	0.900666
4.13277e-12	0.756712	UBQLN2	4.91952e-07	0.862574
3.57299e-19	0.870248	WASL	0.000145546	0.735403
5.64411e-15	0.812474	ZMPSTE24	2.59695e-06	0.834255
2.8581e-21	0.891618	ZNF25	4.28578e-05	0.771067
Negative correlation
4.00791e-10	-0.706636	ATP2B1	0.000113485	-0.743148
2.23025e-12	-0.762663	BCL2A1	0.000128247	-0.739374
1.12809e-10	-0.721655	SHCBP1	8.20853e-05	-0.752843
